# Supplementary material for: Effect of Coordinating Impurities on the Electrochemical Stability of Polymeric Nickel(II) Schiff-Base Complexes
Source: Int J Mol Sci. 2026 Feb 9;27(4):1685. doi: 10.3390/ijms27041685 (PMC12940595; doi:10.3390/ijms27041685)
Supplement: Supplementary file 1 [file ijms-27-01685-s001.zip]

Archive with 1 entries (1 files):
- ijms-4100966-supplementary.pdf
